# Supplementary material for: Trends in Women’s Empowerment and Their Association with Childhood Vaccination in Cambodia: Evidence from Demographic and Health Surveys (2010–2022)
Source: Vaccines (Basel). 2025 Dec 31;14(1):48. doi: 10.3390/vaccines14010048 (PMC12846650; doi:10.3390/vaccines14010048)
Supplement: Supplementary file 1 [file vaccines-14-00048-s001.zip]

Archive with 1 entries (1 files):
- vaccines-4026887-supplementary.pdf
